# Supplementary material for: Spatial variability in herbaceous plant phenology is mostly explained by variability in temperature but also by photoperiod and functional traits
Source: Int J Biometeorol. 2024 Jan 29;68(4):761–75. doi: 10.1007/s00484-024-02621-9 (PMC10963576; doi:10.1007/s00484-024-02621-9)
Supplement: Supplementary file 2 — (XLSX 52 kb) [file 484_2024_2621_MOESM2_ESM.xlsx]

## Sheet: Metadata
Title:	Spatial variability in herbaceous plant phenology is mostly explained by variability in temperature but also by photoperiod and functional traits
Journal:	International Journal of Biometeorology
Authors:	Robert Rauschkolb, Solveig Franziska Bucher, Isabell Hensen, Antje Ahrends, Eduardo Fernández-Pascual, Katja Heubach, Desiree Jakubka, Borja Jiménez-Alfaro, Andreas König, Tomáš Koubek, Alexandra Kehl, Anzar Khuroo, Anja Lindstädter, Faizan Shafee, Tereza Mašková, Elena Platonova, Patrizia Panico, Carolin Plos, Richard Primack, Christoph Rosche, Manzoor A. Shah, Maria Sporbert, Albert-Dieter Stev…
Corresponding author:	Robert Rauschkolb (Robert.Rauschkolb@uni-jena.de)
Corresponding author's affiliations:	German Centre for Integrative Biodiversity Research (iDiv) Halle-Jena-Leipzig, Leipzig, Germany
	Institute of Ecology and Evolution with Herbarium Haussknecht and Botanical Garden, Friedrich Schiller University Jena, Jena, Germany

## Sheet: Table_ESM2.1
Table 1 Overview of the number of records per species monitored in each botanical garden. Species scientific name; Family name; Botanical garden name with number of species monitored in brackets; total number of annual records per species
Species	Family	Berlin (88)	Edinburgh (19)	Frankfurt (68)	Halle (109)	Jena (105)	Leipzig (64)	Petrozavodsk (18)	Potsdam (77)	Prague (56)	Rome (29)	Srinagar (20)	Trondheim (54)	Tuebingen (52)	Vienna (76)	Xixon (22)	Total number of records
Achillea millefolium L.	Asteraceae				1	1			1	1	1	1		1	1	1	9
Aconitum lycoctonum L.	Ranunculaceae				1	1				1				1	1		5
Acorus calamus L.	Acoraceae	1			1	1	1		1	1			1				7
Actaea spicata L.	Ranunculaceae	1				1				1					1		4
Adonis vernalis L.	Ranunculaceae	1		1	1	1			1						1		6
Aegopodium podagraria L.	Apiaceae	1		1	1	1	1		1	1							7
Alchemilla vulgaris L.	Rosaceae	1			1		1										3
Allium schoenoprasum L.	Amaryllidaceae			1	1			1								1	4
Allium ursinum L.	Amaryllidaceae	1		1	1	1	1		1	1			1	1	1	1	11
Allium victorialis L.	Amaryllidaceae	1			1	1							1	1			5
Althaea officinalis L.	Malvaceae	1		1	1	1			1	1	1		1			1	9
Anemone hepatica L.	Ranunculaceae	1		1		1			1	1			1	1	1		8
Anemone hupehensis (Lemoine) Boynton	Ranunculaceae			1	1		1		1								4
Anemone nemorosa L.	Ranunculaceae	1		1	1	1	1		1	1			1	1	1		10
Anemone sylvestris L.	Ranunculaceae	1		1	1	1	1		1	1					1		8
Angelica archangelica L.	Apiaceae	1			1	1							1				4
Anthericum ramosum L.	Anthericaceae						1		1						1		3
Anthoxanthum odoratum L.	Poaceae								1	1				1	1		4
Aquilegia vulgaris L.	Ranunculaceae	1			1	1		1	1	1	1	1	1		1	1	11
Armoracia rusticana G.Gaertn. & al.	Brassicaceae	1		1	1	1			1		1		1				7
Arnica longifolia D.C.Eaton	Asteraceae					1	1		1								3
Artemisia absinthium L.	Asteraceae	1		1	1	1			1		1	1	1				8
Arum italicum Mill.	Araceae			1	1	1			1		1			1	1	1	8
Arum maculatum L.	Araceae	1	1	1	1		1		1	1					1		8
Asarum europaeum L.	Aristolochiaceae	1		1	1	1	1	1	1					1	1		9
Asphodelus albus Mill.	Asphodelaceae	1		1	1	1										1	5
Atropa belladonna L.	Solanaceae	1		1	1												3
Bergenia purpurascens (Hook.f. & Thomson) Engl.	Saxifragaceae	1				1	1										3
Bistorta officinalis (L.) Delarbre	Polygonaceae	1		1	1	1									1		5
Brunnera macrophylla (Adams) I.M.Johnst.	Boraginaceae	1			1	1			1						1		5
Bunias orientalis L.	Brassicaceae	1			1	1	1										4
Buphthalmum salicifolium L.	Asteraceae	1		1											1		3
Calla palustris L.	Araceae			1	1	1									1		4
Caltha palustris L.	Ranunculaceae	1		1	1		1		1	1				1	1		8
Campanula rotundifolia L.	Campanulaceae	1	1		1	1											4
Cardamine bulbifera (L.) Crantz	Brassicaceae			1						1					1		3
Centaurea scabiosa L.	Asteraceae					1				1			1				3
Centranthus ruber (L.) DC.	Valerianaceae				1	1					1			1		1	5
Chelidonium majus L.	Papaveraceae	1			1	1			1		1		1		1		7
Clematis integrifolia L.	Ranunculaceae				1					1					1		3
Clematis recta L.	Ranunculaceae	1		1	1	1		1	1	1					1		8
Colchicum autumnale L.	Colchicaceae	1	1	1	1	1	1	1	1	1			1			1	11
Comarum palustre L.	Rosaceae	1			1	1				1				1			5
Conium maculatum L.	Apiaceae	1			1	1						1					4
Convallaria majalis L.	Ruscaceae	1		1	1	1	1	1	1	1	1	1	1	1	1		13
Crocus speciosus M.Bieb.	Iridaceae	1			1	1											3
Cyclamen coum Mill.	Myrsinaceae		1			1	1		1					1			5
Cyclamen hederifolium Aiton	Myrsinaceae		1	1			1										3
Dactylis glomerata L.	Poaceae				1				1				1	1	1		5
Dianthus superbus L.	Caryophyllaceae	1	1			1	1		1						1		6
Dictamnus albus L.	Rutaceae	1		1	1	1	1		1	1	1		1		1		10
Epilobium angustifolium L.	Onagraceae	1			1	1							1		1		5
Eranthis hyemalis (L.) Salisb.	Ranunculaceae	1	1	1	1	1	1		1	1			1	1	1		11
Eryngium campestre L.	Apiaceae			1	1		1		1	1					1		6
Eupatorium cannabinum L.	Asteraceae	1		1	1	1	1		1					1		1	8
Ficaria verna Huds.	Ranunculaceae			1					1				1	1			4
Filipendula vulgaris (L.) Moench	Rosaceae						1	1						1			3
Fragaria vesca L.	Rosaceae	1	1		1	1	1	1	1	1	1		1		1	1	12
Fuchsia magellanica Lam.	Onagraceae			1	1									1			3
Galanthus nivalis L.	Amaryllidaceae	1	1		1	1	1		1	1	1		1				9
Galega officinalis L.	Fabaceae	1		1	1	1				1	1				1		7
Galium odoratum (L.) Scop.	Rubiaceae				1	1		1	1	1			1	1	1	1	9
Genista sagittalis L.	Fabaceae			1										1	1		3
Gentiana cruciata L.	Gentianaceae	1				1			1					1			4
Gentiana lutea L.	Gentianaceae	1	1	1			1						1	1	1		7
Geranium sanguineum L.	Geraniaceae			1		1	1	1	1	1			1	1		1	9
Geum rivale L.	Rosaceae	1		1	1	1	1		1					1			7
Geum urbanum L.	Rosaceae				1				1	1	1				1		5
Glycyrrhiza glabra L.	Fabaceae	1		1	1	1			1								5
Gratiola officinalis L.	Plantaginaceae			1	1	1			1	1	1				1		7
Gunnera manicata Linden ex Delchev.	Gunneraceae				1	1	1							1			4
Helichrysum arenarium (L.) Moench	Asteraceae			1	1	1				1							4
Helleborus niger L.	Ranunculaceae	1		1		1	1		1					1			6
Helleborus orientalis Lam.	Ranunculaceae	1			1	1						1					4
Helleborus viridis L.	Ranunculaceae		1		1		1								1		4
Hemerocallis fulva (L.) L.	Hemerocallidaceae	1	1		1	1						1	1		1		7
Hibiscus moschatus L.	Malvaceae	1			1	1	1								1		5
Humulus lupulus L.	Cannabaceae	1		1	1	1	1			1			1			1	8
Hydrocotyle vulgaris L.	Araliaceae	1				1	1										3
Hypericum olympicum L.	Hypericaceae	1			1	1	1				1						5
Hypericum perforatum L.	Hypericaceae			1	1	1			1	1	1			1		1	8
Iris pseudacorus L.	Iridaceae	1		1	1	1	1	1	1		1		1		1	1	11
Lamium album L.	Lamiaceae	1			1	1				1		1					5
Lathyrus vernus (L.) Bernh.	Fabaceae	1	1	1	1	1	1	1	1	1			1	1	1		12
Leonurus cardiaca L.	Lamiaceae	1			1	1	1			1	1		1	1	1		9
Leucanthemum vulgare Lam.	Asteraceae				1				1			1					3
Leucojum vernum L.	Amaryllidaceae	1		1	1		1			1			1		1		7
Linum perenne L.	Linaceae	1				1									1		3
Lotus maritimus L.	Fabaceae			1		1									1		3
Lunaria rediviva L.	Brassicaceae			1	1				1				1		1		5
Lysichiton americanus HultÃ©n & H.St.John	Araceae			1			1							1			3
Lysichiton camtschatcensis (L.) Schott	Araceae			1	1	1								1			4
Menyanthes trifoliata L.	Menyanthaceae	1		1	1	1	1		1		1				1	1	9
Mercurialis perennis L.	Euphorbiaceae			1						1			1		1	1	5
Narcissus pseudonarcissus L.	Amaryllidaceae		1	1	1							1	1				5
Oxalis acetosella L.	Oxalidaceae				1								1	1	1		4
Paeonia officinalis L.	Paeoniaceae	1			1	1	1		1						1		6
Paeonia peregrina Mill.	Paeoniaceae	1			1	1	1		1						1		6
Paris quadrifolia L.	Melanthiaceae			1						1			1		1		4
Phedimus spurius (M.Bieb.) T'Hart	Crassulaceae				1			1					1				3
Phlomis russeliana (Sims) Lag. ex Benth.	Lamiaceae	1	1	1	1	1									1		6
Plantago lanceolata L.	Plantaginaceae	1		1	1	1	1		1	1	1	1		1	1		11
Platycodon grandiflorus (Jacq.) A.DC.	Campanulaceae				1				1					1	1	1	5
Podophyllum peltatum L.	Berberidaceae	1			1		1	1							1		5
Polygonatum multiflorum (L.) All.	Ruscaceae	1			1	1						1	1		1		6
Primula acaulis (L.) Hill	Primulaceae	1	1		1	1			1		1	1				1	8
Primula denticulata Sm.	Primulaceae	1			1	1	1	1	1				1	1	1		9
Primula veris L.	Primulaceae				1	1			1				1	1	1		6
Prunella grandiflora (L.) Scholler	Lamiaceae	1	1		1	1	1		1						1		7
Prunella vulgaris L.	Lamiaceae								1	1	1	1		1			5
Pulsatilla vulgaris Mill.	Ranunculaceae	1	1		1	1	1		1					1	1		8
Ranunculus acris L.	Ranunculaceae	1			1	1			1	1							5
Ranunculus lanuginosus L.	Ranunculaceae			1		1			1								3
Rheum palmatum L.	Polygonaceae			1		1			1					1			4
Rumex acetosa L.	Polygonaceae					1		1					1				3
Salvia nemorosa L.	Lamiaceae	1				1			1						1		4
Saponaria officinalis L.	Caryophyllaceae	1		1	1	1			1	1	1		1			1	9
Saxifraga paniculata Mill.	Saxifragaceae	1			1	1	1		1	1				1			7
Saxifraga rotundifolia L.	Saxifragaceae				1								1	1			3
Scabiosa ochroleuca L.	Dipsacaceae						1			1					1		3
Scilla siberica Haw.	Hyacinthaceae								1				1		1		3
Scopolia carniolica Jacq.	Solanaceae	1			1	1	1		1	1			1				7
Securigera varia (L.) Lassen	Fabaceae	1			1	1			1	1			1	1			7
Senecio nemorensis L.	Asteraceae	1			1	1											3
Silene coronaria (L.) Clairv.	Caryophyllaceae	1			1	1	1					1			1		6
Silene dioica (L.) Clairv.	Caryophyllaceae				1								1		1		3
Silene nutans L.	Caryophyllaceae					1	1			1							3
Silene vulgaris (Moench) Garcke	Caryophyllaceae			1	1	1	1			1		1					6
Silphium integrifolium Michx.	Asteraceae	1			1	1											3
Solanum dulcamara L.	Solanaceae			1	1										1		3
Solidago canadensis L.	Asteraceae			1		1							1				3
Solidago virgaurea L.	Asteraceae	1		1	1	1									1		5
Stachys officinalis (L.) Trevis.	Lamiaceae		1	1		1				1	1		1	1	1		8
Tanacetum vulgare L.	Asteraceae	1			1	1	1		1		1		1				7
Thalictrum minus L.	Ranunculaceae					1	1			1		1					4
Thymus serpyllum L.	Lamiaceae	1			1	1		1			1			1	1		7
Trapa natans L.	Lythraceae				1	1	1										3
Trifolium pratense L.	Fabaceae								1	1		1	1	1			5
Trillium sessile L.	Melanthiaceae	1				1	1										3
Trollius europaeus L.	Ranunculaceae	1			1		1							1	1		5
Tulipa sylvestris L.	Liliaceae	1		1	1	1			1				1	1	1		8
Tussilago farfara L.	Asteraceae	1		1	1		1		1					1			6
Urtica dioica L.	Urticaceae	1		1		1	1		1		1	1		1		1	9
Veratrum album L.	Melanthiaceae				1	1			1				1				4
Veratrum nigrum L.	Melanthiaceae	1		1	1	1	1		1	1				1	1		9
Vincetoxicum hirundinaria Medik.	Apocynaceae	1		1	1	1	1			1			1		1		8
Viola odorata L.	Violaceae				1				1		1	1	1				5
Viscaria vulgaris Bernh.	Caryophyllaceae				1			1	1	1					1		5

## Sheet: Table_ESM2.2
Table 2 Overview of the four functional traits extracted from TRY and partially measured in the gardens and the distributional range size per species extracted from GIFT . Species scientific name; DOY mean flowering begin; Seed mass [mg]; Vegetative height [m]; Specific-leaf-area (SLA) [mm2/mg]; Natural distributional range size [km2].
Species	DOY mean flowering begin	Vegetative height [m]	Seed mass [mg]	Specific-leaf-area (SLA) [mm2/mg]	Distributional range size [km2]
Achillea millefolium L.	139	0.51	0.17	15.33	42443824
Aconitum lycoctonum L.	154	0.33	3.21	20.84	8410820
Acorus calamus L.	136	0.9	3.55	38.73	35064401
Actaea spicata L.	130	0.49	6.32	42.27	10285408
Adonis vernalis L.	90	0.25	12.17	14.45	7477513
Aegopodium podagraria L.	139	0.75	2.11	28.71	7573334
Alchemilla vulgaris L.	126	0.14	NA	18.7	7686595
Allium schoenoprasum L.	127	0.33	0.89	8.12	36284749
Allium ursinum L.	113	0.32	5.33	57.71	5406026
Allium victorialis L.	147	0.46	4.84	17.98	18142293
Althaea officinalis L.	188	0.78	7.05	18.84	NA
Anemone hepatica L.	69	0.13	3.15	18.39	NA
Anemone hupehensis (Lemoine) Boynton	178	0.79	0.1	10.2	NA
Anemone nemorosa L.	86	0.22	2.92	26.5	671331
Anemone sylvestris L.	102	0.25	0.57	19.69	40283
Angelica archangelica L.	153	1.81	4.03	19.35	10798970
Anthericum ramosum L.	157	0.67	4.01	18.15	3788427
Anthoxanthum odoratum L.	122	0.44	0.5	28.39	18490647
Aquilegia vulgaris L.	130	0.74	1.57	31.11	6676308
Armoracia rusticana G.Gaertn. & al.	145	0.9	NA	10.43	NA
Arnica longifolia D.C.Eaton	161	0.43	0.92	21.73	744389
Artemisia absinthium L.	204	0.78	0.11	41.49	21086077
Arum italicum Mill.	133	0.3	39	16.66	5402245
Arum maculatum L.	121	0.11	31.02	23.42	3948473
Asarum europaeum L.	102	0.08	3.52	22.83	5889345
Asphodelus albus Mill.	119	0.72	10.04	10.53	760041
Atropa belladonna L.	138	0.96	1.07	33.35	NA
Bergenia purpurascens (Hook.f. & Thomson) Engl.	113	NA	NA	NA	4187177
Bistorta officinalis (L.) Delarbre	134	0.42	5	19.48	NA
Brunnera macrophylla (Adams) I.M.Johnst.	102	NA	NA	NA	995383
Bunias orientalis L.	124	0.81	25.4	24.15	9881437
Buphthalmum salicifolium L.	160	NA	NA	NA	10364572
Calla palustris L.	158	0.23	2.2	33.35	22242284
Caltha palustris L.	103	0.31	1.02	33.85	40721064
Campanula rotundifolia L.	176	0.29	0.06	25.34	30199039
Cardamine bulbifera (L.) Crantz	110	0.43	2.58	54.42	7115950
Centaurea scabiosa L.	182	0.77	6.82	14.79	13964612
Centranthus ruber (L.) DC.	119	0.55	1.94	16.83	4407094
Chelidonium majus L.	126	0.54	0.75	18.43	27033723
Clematis integrifolia L.	146	NA	NA	NA	5931366
Clematis recta L.	154	1	9.88	21.85	4459800
Colchicum autumnale L.	232	0.22	5.89	21.91	NA
Comarum palustre L.	148	0.43	0.42	16.67	29303371
Conium maculatum L.	159	1.28	2.76	27.84	23616615
Convallaria majalis L.	126	0.25	19.2	35.43	12277952
Crocus speciosus M.Bieb.	276	NA	NA	NA	1557499
Cyclamen coum Mill.	94	NA	NA	NA	3942305
Cyclamen hederifolium Aiton	188	NA	NA	NA	2643920
Dactylis glomerata L.	152	0.89	0.84	26.68	30966023
Dianthus superbus L.	174	0.45	0.92	16.95	21347646
Dictamnus albus L.	144	0.84	14.53	20.94	7348662
Epilobium angustifolium L.	176	1.07	0.16	15.86	40061565
Eranthis hyemalis (L.) Salisb.	41	0.1	4.2	22.7	1967953
Eryngium campestre L.	179	0.47	1.61	8.77	7156683
Eupatorium cannabinum L.	181	0.9	0.43	22.42	NA
Ficaria verna Huds.	88	0.12	2.34	31.32	NA
Filipendula vulgaris (L.) Moench	144	0.51	0.8	22.9	13651705
Fragaria vesca L.	101	0.14	0.32	27.27	30638359
Fuchsia magellanica Lam.	187	1.18	0.19	NA	1798245
Galanthus nivalis L.	43	0.14	6.51	20.4	3367844
Galega officinalis L.	160	1.14	7.63	26.65	NA
Galium odoratum (L.) Scop.	130	0.22	5.68	47	17680928
Genista sagittalis L.	142	NA	2.5	NA	2616171
Gentiana cruciata L.	177	0.31	0.15	12.88	NA
Gentiana lutea L.	147	0.94	1.18	14.13	NA
Geranium sanguineum L.	125	0.3	9.24	50.78	8195488
Geum rivale L.	110	0.52	1.1	20.35	27537801
Geum urbanum L.	132	0.6	1.9	24.67	12885348
Glycyrrhiza glabra L.	160	NA	4.05	NA	16970024
Gratiola officinalis L.	149	0.28	0.02	29.48	NA
Gunnera manicata Linden ex Delchev.	126	NA	NA	NA	564988
Helichrysum arenarium (L.) Moench	170	0.2	0.08	19.21	NA
Helleborus niger L.	46	0.23	7.67	7.07	916208
Helleborus orientalis Lam.	34	NA	NA	NA	944885
Helleborus viridis L.	60	0.28	10.21	10.67	1103274
Hemerocallis fulva (L.) L.	168	1.05	27.9	10.57	9095415
Hibiscus moschatus L.	218	NA	8.84	NA	NA
Humulus lupulus L.	191	3	3.38	41.07	20708616
Hydrocotyle vulgaris L.	149	0.55	0.42	27.37	10026690
Hypericum olympicum L.	145	NA	0.21	NA	1321177
Hypericum perforatum L.	168	0.45	0.16	24.39	28044454
Iris pseudacorus L.	147	0.83	47.64	32.82	10067892
Lamium album L.	113	0.35	1.52	28.36	24337187
Lathyrus vernus (L.) Bernh.	104	0.29	15.01	46.23	10704539
Leonurus cardiaca L.	158	0.65	0.92	24.4	14925594
Leucanthemum vulgare Lam.	130	0.48	0.43	17.17	29858358
Leucojum vernum L.	49	0.1	11.31	32.57	2429429
Linum perenne L.	129	0.45	2.06	26.94	21058708
Lotus maritimus L.	143	NA	NA	18.51	6823013
Lunaria rediviva L.	118	0.85	26	52.61	NA
Lysichiton americanus HultÃ©n & H.St.John	92	NA	52.72	NA	918608
Lysichiton camtschatcensis (L.) Schott	94	NA	NA	NA	1135628
Menyanthes trifoliata L.	120	0.22	2.62	23.3	31853143
Mercurialis perennis L.	89	0.26	5.31	41.17	8792909
Narcissus pseudonarcissus L.	73	0.28	5.32	19.3	NA
Oxalis acetosella L.	104	0.09	1.15	60.69	23722654
Paeonia officinalis L.	128	0.7	105.6	13.48	NA
Paeonia peregrina Mill.	125	NA	90.6	NA	NA
Paris quadrifolia L.	122	0.27	4.99	25.35	18090443
Phedimus spurius (M.Bieb.) T'Hart	195	0.13	0.08	21.48	NA
Phlomis russeliana (Sims) Lag. ex Benth.	153	NA	NA	NA	NA
Plantago lanceolata L.	125	0.38	1.51	18.09	34876222
Platycodon grandiflorus (Jacq.) A.DC.	163	NA	0.92	19.82	8087128
Podophyllum peltatum L.	132	NA	NA	29.11	6430975
Polygonatum multiflorum (L.) All.	132	0.37	24.08	43.73	NA
Primula acaulis (L.) Hill	48	0.09	1.02	23.5	NA
Primula denticulata Sm.	76	0.14	0.04	27.92	3074808
Primula veris L.	91	0.19	0.83	19.55	14979146
Prunella grandiflora (L.) Scholler	160	0.16	1.19	19.82	4504174
Prunella vulgaris L.	141	0.18	0.77	28.07	44144563
Pulsatilla vulgaris Mill.	77	0.25	3.3	10.7	NA
Ranunculus acris L.	122	1.17	1.51	21.3	30462434
Ranunculus lanuginosus L.	117	0.5	2.85	19.09	3190570
Rheum palmatum L.	NA	NA	NA	NA	6730968
Rumex acetosa L.	152	0.69	0.74	29.48	33963477
Salvia nemorosa L.	147	0.5	0.95	23.96	7738056
Saponaria officinalis L.	182	0.57	1.58	14.7	NA
Saxifraga paniculata Mill.	129	0.23	0.06	8.47	13629371
Saxifraga rotundifolia L.	137	0.25	0.04	19.58	4222418
Scabiosa ochroleuca L.	152	0.44	1.55	23.15	35248004
Scilla siberica Haw.	90	0.18	7.69	NA	5610468
Scopolia carniolica Jacq.	99	NA	NA	NA	1488242
Securigera varia (L.) Lassen	165	0.59	3.96	25.64	6369256
Senecio nemorensis L.	199	0.92	0.28	59.9	22908357
Silene coronaria (L.) Clairv.	145	NA	0.51	NA	13526862
Silene dioica (L.) Clairv.	132	0.6	0.85	49.09	6891582
Silene nutans L.	122	0.48	0.36	23.57	10293194
Silene vulgaris (Moench) Garcke	142	0.54	1.18	26.56	27971369
Silphium integrifolium Michx.	183	1.09	10.59	11.46	5116623
Solanum dulcamara L.	145	1.15	9.09	37.85	29478432
Solidago canadensis L.	214	0.97	2.37	16.74	NA
Solidago virgaurea L.	197	0.6	0.69	33.32	25144190
Stachys officinalis (L.) Trevis.	152	0.41	4.16	25.76	NA
Tanacetum vulgare L.	147	0.67	0.19	22.34	NA
Thalictrum minus L.	143	0.61	1.42	15.76	38193427
Thymus serpyllum L.	167	0.06	0.21	5.76	7154131
Trapa natans L.	174	NA	NA	14.93	NA
Trifolium pratense L.	139	0.38	1.52	24.53	26180321
Trillium sessile L.	96	NA	8.81	NA	2296013
Trollius europaeus L.	110	0.43	0.91	22.72	7584171
Tulipa sylvestris L.	107	0.33	8.79	13.8	13257323
Tussilago farfara L.	61	0.12	0.29	13.89	32332276
Urtica dioica L.	121	1.02	0.16	22.29	48259751
Veratrum album L.	162	1	3.54	29.7	12377789
Veratrum nigrum L.	184	NA	NA	NA	11697770
Vincetoxicum hirundinaria Medik.	127	0.77	6.68	31.51	NA
Viola odorata L.	63	0.08	3.43	18.65	23805967
Viscaria vulgaris Bernh.	131	0.23	0.07	13.03	NA

## Sheet: Table_ESM2.3
Table 3 Total and cumulative proportion of the variance in the phylogenetic distance matrix explained by the phylogenetic eigenvectors.
Phylogenetic eigenvector	Total variance explained	Cumulative proportion of variance explained
1	0.163306	0.163306
2	0.123632	0.286939
3	0.0807332	0.367672
4	0.0585444	0.426216
5	0.0449839	0.4712
6	0.0343783	0.505578
7	0.0318967	0.537475
8	0.0294212	0.566896
9	0.0257066	0.592603
10	0.0235819	0.616185
11	0.0225827	0.638767
12	0.0213167	0.660084
13	0.0174402	0.677524
14	0.0169561	0.69448
15	0.0163818	0.710862
16	0.0153206	0.726183
17	0.0138842	0.740067
18	0.0131941	0.753261
19	0.0114345	0.764696
20	0.00962459	0.77432
21	0.0092828	0.783603
22	0.00922173	0.792825
23	0.00808087	0.800906
24	0.00800988	0.808916
25	0.00762589	0.816542
26	0.00745623	0.823998
27	0.00719799	0.831196
28	0.00715464	0.83835
29	0.00699652	0.845347
30	0.00672374	0.852071
31	0.00654187	0.858612
32	0.00613794	0.86475
33	0.00611673	0.870867
34	0.00578925	0.876656
35	0.00566375	0.88232
36	0.00554296	0.887863
37	0.00477399	0.892637
38	0.00456342	0.897201
39	0.00437709	0.901578
40	0.00419349	0.905771
41	0.00407373	0.909845
42	0.00392582	0.913771
43	0.00392135	0.917692
44	0.00389585	0.921588
45	0.0036532	0.925241
46	0.0034134	0.928654
47	0.0033611	0.932016
48	0.00333671	0.935352
49	0.00292664	0.938279
50	0.00278508	0.941064
51	0.00259653	0.943661
52	0.00258767	0.946248
53	0.00254075	0.948789
54	0.00236946	0.951158
55	0.00234256	0.953501
56	0.0021835	0.955684
57	0.00218251	0.957867
58	0.00207855	0.959945
59	0.00201226	0.961958
60	0.00184234	0.9638
61	0.00176096	0.965561
62	0.00174102	0.967302
63	0.00173903	0.969041
64	0.00160736	0.970648
65	0.0015867	0.972235
66	0.00153725	0.973772
67	0.00150103	0.975273
68	0.00139468	0.976668
69	0.0013668	0.978035
70	0.00135993	0.979395
71	0.00128295	0.980678
72	0.00119936	0.981877
73	0.00114896	0.983026
74	0.00113998	0.984166
75	0.00111504	0.985281
76	0.000989261	0.98627
77	0.000844551	0.987115
78	0.000776976	0.987892
79	0.000771038	0.988663
80	0.000738364	0.989401
81	0.000624239	0.990026
82	0.000593659	0.990619
83	0.000568379	0.991188
84	0.000501703	0.991689
85	0.000435513	0.992125
86	0.000409293	0.992534
87	0.0003988	0.992933
88	0.000384861	0.993318
89	0.000359305	0.993677
90	0.00035536	0.994032
91	0.000354665	0.994387
92	0.000327217	0.994714
93	0.000315328	0.99503
94	0.000295843	0.995325
95	0.000268986	0.995594
96	0.000268986	0.995863
97	0.000257593	0.996121
98	0.000237324	0.996358
99	0.000224679	0.996583
100	0.000221558	0.996805
101	0.000210442	0.997015
102	0.00016783	0.997183
103	0.000159443	0.997342
104	0.000151203	0.997494
105	0.000137933	0.997631
106	0.000134544	0.997766
107	0.000125276	0.997891
108	0.000123678	0.998015
109	0.000120533	0.998136
110	0.000117711	0.998253
111	0.000116576	0.99837
112	0.000105501	0.998475
113	9.65e-05	0.998572
114	9.41e-05	0.998666
115	9.37e-05	0.99876
116	9.12e-05	0.998851
117	8.88e-05	0.99894
118	8.81e-05	0.999028
119	8.05e-05	0.999108
120	7.32e-05	0.999181
121	7.27e-05	0.999254
122	7.24e-05	0.999327
123	6.76e-05	0.999394
124	6.03e-05	0.999455
125	5.59e-05	0.99951
126	5.57e-05	0.999566
127	4.97e-05	0.999616
128	4.83e-05	0.999664
129	4.57e-05	0.99971
130	4.54e-05	0.999755
131	4.32e-05	0.999798
132	4.03e-05	0.999839
133	2.62e-05	0.999865
134	2.09e-05	0.999886
135	1.88e-05	0.999905
136	1.73e-05	0.999922
137	1.71e-05	0.999939
138	1.58e-05	0.999955
139	1.05e-05	0.999965
140	1.05e-05	0.999976
141	8.78e-06	0.999985
142	6.58e-06	0.999991
143	4.33e-06	0.999995
144	2.54e-06	0.999998
145	1.54e-06	1
146	4.6e-07	1
147	4e-08	1

## Sheet: Table_ESM2.4
Table 4 Species-specific overview of the mean, the minimum and the maximum day of the year (DOY) respectively number of days for the six investigated phenological stages ("Leaf unfolding", "Onset senescence", "Onset of flowering", "Peak of flowering", "Flowering duration", "Onset of fruiting") including the number of gardens per species.
	Leaf unfolding				Onset senescence				Onset of flowering				Peak of flowering				Flowering duration				Onset of fruiting
Species	DOY_mean	DOY_min	DOY_max	n_gardens	DOY_mean	DOY_min	DOY_max	n_gardens	DOY_mean	DOY_min	DOY_max	n_gardens	DOY_mean	DOY_min	DOY_max	n_gardens	Days_mean	Days_min	Days_max	n_gardens	DOY_mean	DOY_min	DOY_max	n_gardens
Achillea millefolium L.	46	5	46	9	197	82	197	8	139	5	139	8	181	152	181	8	111	49	111	8	205	94	205	7
Aconitum lycoctonum L.	85	67	85	5	196	166	196	5	154	124	154	5	175	153	175	5	39	21	39	5	199	173	199	5
Acorus calamus L.	90	61	90	6	197	152	197	7	136	124	136	4	145	137	145	3	17	0	17	3	196	173	196	3
Actaea spicata L.	119	103	119	4	224	208	224	4	130	124	130	4	133	131	133	4	37	0	37	4	179	173	179	4
Adonis vernalis L.	89	74	89	6	172	109	172	6	90	81	90	5	100	87	100	5	28	7	28	5	NA	NA	NA	NA
Aegopodium podagraria L.	61	46	61	7	200	153	200	7	139	89	139	6	159	152	159	5	21	7	21	5	192	187	192	4
Alchemilla vulgaris L.	63	11	63	3	194	172	194	3	126	103	126	3	149	145	149	2	35	35	35	2	194	187	194	3
Allium schoenoprasum L.	47	12	47	4	176	117	176	4	127	94	127	4	147	131	147	4	117	14	117	4	187	159	187	4
Allium ursinum L.	60	40	60	11	145	103	145	11	113	75	113	11	126	94	126	11	19	13	19	10	158	124	158	11
Allium victorialis L.	77	12	77	5	184	153	184	5	147	132	147	5	149	137	149	5	7	6	7	5	189	173	189	5
Althaea officinalis L.	100	46	100	9	208	159	208	7	188	173	188	8	205	187	205	8	56	21	56	8	236	208	236	7
Anemone hepatica L.	87	60	87	8	160	12	160	7	69	41	69	8	83	68	83	8	44	14	44	8	129	103	129	6
Anemone hupehensis (Lemoine) Boynton	38	19	38	3	254	201	254	4	178	117	178	4	224	204	224	3	59	49	59	3	297	278	297	3
Anemone nemorosa L.	75	47	75	9	141	131	141	10	86	74	86	10	98	82	98	9	34	21	34	9	132	116	132	9
Anemone sylvestris L.	65	19	65	8	164	34	164	8	102	12	102	8	110	12	110	7	86	13	86	7	154	82	154	8
Angelica archangelica L.	46	4	46	4	144	89	144	4	153	131	153	3	157	131	157	3	11	7	11	3	193	174	193	3
Anthericum ramosum L.	96	82	96	3	240	213	240	3	157	124	157	3	184	180	184	2	24	20	24	2	218	208	218	2
Anthoxanthum odoratum L.	34	12	34	4	171	153	171	4	122	118	122	4	135	132	135	4	45	35	45	4	155	117	155	4
Aquilegia vulgaris L.	74	14	74	11	177	126	177	10	130	95	130	11	139	102	139	11	30	14	30	11	172	144	172	8
Armoracia rusticana G.Gaertn. & al.	84	61	84	7	198	159	198	6	145	137	145	3	152	144	152	3	39	15	39	3	201	201	201	1
Arnica longifolia D.C.Eaton	101	97	101	3	215	173	215	3	161	124	161	3	198	159	198	2	49	42	49	2	212	173	212	2
Artemisia absinthium L.	42	11	42	8	204	152	204	6	204	151	204	7	215	165	215	7	32	0	32	7	265	221	265	4
Arum italicum Mill.	10	5	10	8	117	12	117	7	133	120	133	7	135	120	135	7	20	0	20	7	184	159	184	4
Arum maculatum L.	53	19	53	7	141	126	141	8	121	96	121	8	126	117	126	7	3	0	3	7	194	188	194	5
Asarum europaeum L.	85	26	85	9	191	27	191	7	102	75	102	7	109	89	109	6	23	0	23	6	157	131	157	4
Asphodelus albus Mill.	65	5	65	5	155	124	155	5	119	75	119	4	127	89	127	4	20	0	20	4	168	117	168	4
Atropa belladonna L.	95	81	95	3	199	159	199	3	138	137	138	3	150	139	150	3	102	69	102	3	190	180	190	3
Bergenia purpurascens (Hook.f. & Thomson) Engl.	106	103	106	2	192	159	192	3	113	95	113	2	121	111	121	2	28	13	28	2	163	159	163	2
Bistorta officinalis (L.) Delarbre	62	54	62	5	145	76	145	5	134	118	134	4	143	131	143	4	72	21	72	4	174	159	174	5
Brunnera macrophylla (Adams) I.M.Johnst.	65	54	65	5	160	132	160	5	102	76	102	5	117	95	117	5	46	14	46	5	155	126	155	4
Bunias orientalis L.	21	12	21	3	193	159	193	4	124	96	124	4	142	139	142	3	35	22	35	3	189	166	189	4
Buphthalmum salicifolium L.	38	12	38	3	159	145	159	2	160	159	160	2	180	172	180	2	63	48	63	2	212	208	212	2
Calla palustris L.	82	47	82	4	177	152	177	4	158	132	158	4	177	144	177	4	65	34	65	4	219	194	219	4
Caltha palustris L.	31	5	31	7	145	46	145	7	103	89	103	8	118	110	118	7	80	14	80	7	151	132	151	8
Campanula rotundifolia L.	68	60	68	3	178	174	178	3	176	152	176	4	196	152	196	4	128	70	128	4	218	193	218	4
Cardamine bulbifera (L.) Crantz	73	69	73	3	149	133	149	3	110	104	110	3	117	116	117	3	15	7	15	3	163	159	163	2
Centaurea scabiosa L.	83	54	83	3	229	187	229	3	182	159	182	3	194	187	194	3	54	49	54	3	220	208	220	3
Centranthus ruber (L.) DC.	57	5	57	5	208	159	208	4	119	103	119	5	146	120	146	5	151	14	151	5	189	173	189	4
Chelidonium majus L.	25	5	25	7	134	20	134	6	126	117	126	6	135	124	135	6	104	13	104	6	163	144	163	6
Clematis integrifolia L.	96	89	96	3	207	154	207	3	146	139	146	3	150	145	150	3	61	42	61	3	218	174	218	3
Clematis recta L.	103	82	103	8	227	174	227	7	154	132	154	8	165	139	165	8	50	13	50	8	218	174	218	7
Colchicum autumnale L.	57	5	57	10	152	88	152	11	232	89	232	10	262	243	262	9	23	0	23	9	218	174	218	4
Comarum palustre L.	94	46	94	5	228	181	228	5	148	137	148	4	159	144	159	4	43	14	43	4	173	163	173	5
Conium maculatum L.	59	5	59	4	162	137	162	4	159	116	159	4	171	130	171	4	36	13	36	4	201	165	201	3
Convallaria majalis L.	108	73	108	13	188	117	188	12	126	95	126	13	135	113	135	12	17	6	17	12	214	137	214	10
Crocus speciosus M.Bieb.	109	11	109	3	103	68	103	3	276	259	276	3	276	259	276	3	6	0	6	3	131	131	131	1
Cyclamen coum Mill.	136	6	136	4	84	40	84	4	94	5	94	4	124	41	124	4	196	21	196	4	121	82	121	4
Cyclamen hederifolium Aiton	177	89	177	2	124	124	124	1	188	117	188	3	263	250	263	2	92	72	92	2	152	54	152	2
Dactylis glomerata L.	38	11	38	5	180	145	180	5	152	139	152	5	157	144	157	5	20	0	20	5	168	159	168	4
Dianthus superbus L.	88	76	88	5	238	193	238	6	174	117	174	6	189	168	189	5	64	28	64	5	219	197	219	4
Dictamnus albus L.	108	89	108	10	227	145	227	8	144	131	144	8	151	139	151	7	21	8	21	7	200	174	200	6
Epilobium angustifolium L.	86	11	86	5	197	160	197	4	176	166	176	4	188	173	188	4	71	41	71	4	219	200	219	3
Eranthis hyemalis (L.) Salisb.	32	12	32	8	121	95	121	11	41	19	41	9	49	33	49	8	32	14	32	8	117	68	117	10
Eryngium campestre L.	68	41	68	6	193	160	193	6	179	159	179	4	208	208	208	3	35	28	35	3	233	216	233	4
Eupatorium cannabinum L.	118	89	118	8	214	166	214	8	181	131	181	8	207	187	207	7	38	13	38	7	219	204	219	8
Ficaria verna Huds.	34	5	34	4	139	5	139	4	88	75	88	4	104	82	104	4	34	28	34	4	157	139	157	2
Filipendula vulgaris (L.) Moench	68	12	68	3	237	229	237	3	144	110	144	2	185	185	185	1	14	14	14	1	185	168	185	3
Fragaria vesca L.	70	11	70	11	195	82	195	10	101	5	101	12	124	73	124	11	88	17	88	11	163	106	163	11
Fuchsia magellanica Lam.	113	104	113	3	283	244	283	2	187	174	187	3	257	250	257	3	137	125	137	3	299	299	299	1
Galanthus nivalis L.	24	4	24	6	114	90	114	7	43	19	43	7	62	47	62	7	36	0	36	7	119	56	119	8
Galega officinalis L.	52	11	52	7	193	126	193	6	160	152	160	6	176	166	176	6	100	63	100	6	201	187	201	6
Galium odoratum (L.) Scop.	57	11	57	9	202	82	202	9	130	103	130	7	141	124	141	7	22	6	22	7	184	139	184	6
Genista sagittalis L.	54	47	54	3	231	199	231	2	142	138	142	3	147	145	147	3	7	0	7	3	179	178	179	2
Gentiana cruciata L.	92	75	92	4	201	181	201	4	177	166	177	4	183	173	183	4	21	5	21	4	224	209	224	4
Gentiana lutea L.	85	5	85	6	211	166	211	7	147	116	147	5	154	116	154	4	16	7	16	4	192	174	192	5
Geranium sanguineum L.	68	5	68	9	235	82	235	8	125	33	125	9	154	124	154	8	110	27	110	8	193	173	193	9
Geum rivale L.	30	4	30	6	181	166	181	7	110	96	110	7	127	110	127	7	30	20	30	6	157	117	157	7
Geum urbanum L.	29	6	29	5	207	132	207	4	132	106	132	5	133	106	133	5	24	14	24	5	181	174	181	3
Glycyrrhiza glabra L.	113	96	113	5	198	172	198	5	160	159	160	4	175	166	175	4	43	21	43	4	230	208	230	4
Gratiola officinalis L.	97	56	97	7	224	145	224	6	149	131	149	6	176	145	176	6	76	28	76	6	247	222	247	5
Gunnera manicata Linden ex Delchev.	94	75	94	4	214	201	214	4	126	117	126	3	128	124	128	2	29	22	29	2	231	208	231	3
Helichrysum arenarium (L.) Moench	49	5	49	4	157	67	157	4	170	146	170	4	188	174	188	4	49	12	49	4	214	188	214	4
Helleborus niger L.	100	6	100	4	96	5	96	5	46	19	46	5	57	40	57	5	58	42	58	4	110	103	110	2
Helleborus orientalis Lam.	21	11	21	3	111	11	111	4	34	11	34	4	63	54	63	4	63	42	63	4	136	123	136	4
Helleborus viridis L.	56	11	56	3	199	124	199	4	60	33	60	4	133	54	133	3	93	21	93	3	146	139	146	2
Hemerocallis fulva (L.) L.	56	46	56	6	182	131	182	7	168	144	168	7	184	158	184	7	29	14	29	7	NA	NA	NA	NA
Hibiscus moschatus L.	145	124	145	5	236	181	236	5	218	152	218	5	240	230	240	4	25	8	25	4	266	242	266	3
Humulus lupulus L.	85	61	85	8	221	173	221	8	191	117	191	7	224	200	224	6	47	6	47	6	264	263	264	2
Hydrocotyle vulgaris L.	82	54	82	3	210	173	210	3	149	131	149	2	173	166	173	2	13	13	13	1	215	208	215	2
Hypericum olympicum L.	29	5	29	5	203	181	203	4	145	110	145	4	157	145	157	4	69	6	69	3	199	173	199	4
Hypericum perforatum L.	56	11	56	8	218	82	218	7	168	153	168	7	178	163	178	7	70	41	70	7	212	166	212	7
Iris pseudacorus L.	115	14	115	10	188	47	188	8	147	117	147	7	153	120	153	6	1	0	1	6	240	173	240	5
Lamium album L.	46	11	46	4	131	11	131	5	113	95	113	5	128	102	128	5	133	28	133	5	156	137	156	5
Lathyrus vernus (L.) Bernh.	85	54	85	11	208	144	208	11	104	89	104	12	115	93	115	11	38	0	38	11	158	124	158	11
Leonurus cardiaca L.	59	5	59	9	183	54	183	8	158	96	158	8	177	159	177	7	53	28	53	7	200	193	200	7
Leucanthemum vulgare Lam.	30	11	30	3	225	179	225	3	130	116	130	3	147	144	147	3	55	16	55	3	180	179	180	2
Leucojum vernum L.	40	5	40	6	126	89	126	7	49	34	49	7	62	40	62	6	32	14	32	6	110	82	110	3
Linum perenne L.	33	5	33	3	173	145	173	3	129	126	129	3	142	139	142	3	118	97	118	3	177	174	177	3
Lotus maritimus L.	94	83	94	3	266	174	266	3	143	132	143	3	178	145	178	3	58	22	58	3	185	174	185	3
Lunaria rediviva L.	81	61	81	5	208	174	208	5	118	110	118	5	129	116	129	5	49	8	49	5	211	197	211	4
Lysichiton americanus HultÃ©n & H.St.John	57	40	57	3	194	187	194	3	92	68	92	3	103	89	103	3	38	34	38	2	201	201	201	1
Lysichiton camtschatcensis (L.) Schott	71	47	71	4	133	34	133	4	94	75	94	4	109	89	109	4	32	7	32	4	180	180	180	1
Menyanthes trifoliata L.	96	54	96	9	190	159	190	8	120	89	120	8	122	89	122	7	15	0	15	7	163	145	163	4
Mercurialis perennis L.	81	47	81	5	181	76	181	4	89	54	89	5	106	94	106	5	33	9	33	5	132	119	132	4
Narcissus pseudonarcissus L.	40	5	40	4	125	102	125	5	73	40	73	4	89	74	89	4	30	21	30	4	142	116	142	4
Oxalis acetosella L.	44	11	44	4	179	83	179	3	104	83	104	4	114	89	114	4	25	14	25	4	126	126	126	1
Paeonia officinalis L.	84	54	84	6	192	154	192	6	128	116	128	6	129	116	129	6	9	0	9	5	185	145	185	6
Paeonia peregrina Mill.	81	54	81	6	181	137	181	6	125	117	125	5	133	124	133	4	5	0	5	4	195	138	195	5
Paris quadrifolia L.	98	82	98	4	190	161	190	4	122	103	122	4	127	110	127	4	21	14	21	4	185	153	185	4
Phedimus spurius (M.Bieb.) T'Hart	73	11	73	3	243	216	243	3	195	174	195	3	199	181	199	3	28	14	28	3	236	216	236	2
Phlomis russeliana (Sims) Lag. ex Benth.	40	11	40	5	152	33	152	5	153	145	153	5	160	153	160	5	25	7	25	5	207	200	207	5
Plantago lanceolata L.	41	5	41	10	196	132	196	10	125	102	125	10	137	104	137	9	108	27	108	9	167	145	167	10
Platycodon grandiflorus (Jacq.) A.DC.	111	75	111	4	219	180	219	5	163	126	163	4	192	187	192	4	70	42	70	4	262	243	262	5
Podophyllum peltatum L.	81	25	81	5	170	139	170	4	132	96	132	5	138	124	138	5	5	0	5	4	208	145	208	4
Polygonatum multiflorum (L.) All.	113	95	113	6	187	145	187	6	132	102	132	6	137	109	137	6	14	0	14	6	213	144	213	5
Primula acaulis (L.) Hill	51	5	51	7	152	103	152	5	48	5	48	8	90	54	90	8	108	7	108	8	145	123	145	3
Primula denticulata Sm.	56	11	56	9	172	104	172	8	76	14	76	9	104	88	104	8	66	27	66	8	146	131	146	9
Primula veris L.	25	5	25	6	173	145	173	6	91	61	91	6	110	81	110	6	69	28	69	6	165	145	165	5
Prunella grandiflora (L.) Scholler	56	11	56	6	181	11	181	6	160	117	160	7	173	159	173	7	127	91	127	6	223	185	223	7
Prunella vulgaris L.	61	12	61	4	229	174	229	3	141	83	141	3	180	173	180	3	102	42	102	3	220	202	220	3
Pulsatilla vulgaris Mill.	62	25	62	7	180	114	180	8	77	68	77	6	93	81	93	6	62	28	62	6	132	117	132	8
Ranunculus acris L.	31	4	31	5	135	25	135	5	122	111	122	5	133	124	133	5	107	35	107	5	181	166	181	4
Ranunculus lanuginosus L.	22	5	22	3	173	152	173	3	117	109	117	3	129	117	129	3	49	28	49	3	149	138	149	2
Rheum palmatum L.	105	90	105	4	180	159	180	4	NA	NA	NA	NA	NA	NA	NA	NA	NA	NA	NA	NA	NA	NA	NA	NA
Rumex acetosa L.	69	5	69	3	187	154	187	3	152	131	152	3	161	137	161	3	21	0	21	3	190	159	190	2
Salvia nemorosa L.	72	49	72	4	178	145	178	4	147	124	147	4	161	144	161	4	131	70	131	4	187	174	187	4
Saponaria officinalis L.	62	11	62	9	190	54	190	8	182	165	182	8	199	187	199	8	87	35	87	8	219	195	219	5
Saxifraga paniculata Mill.	59	27	59	6	191	166	191	7	129	96	129	7	146	138	146	6	26	21	26	6	172	166	172	6
Saxifraga rotundifolia L.	48	11	48	3	187	105	187	3	137	124	137	3	146	132	146	3	35	6	35	3	190	174	190	2
Scabiosa ochroleuca L.	64	47	64	3	229	202	229	3	152	110	152	3	197	192	197	2	148	126	148	2	238	202	238	3
Scilla siberica Haw.	66	61	66	3	133	126	133	3	90	82	90	3	101	89	101	3	26	21	26	3	150	145	150	2
Scopolia carniolica Jacq.	81	54	81	7	155	131	155	6	99	81	99	7	106	81	106	6	23	6	23	6	149	124	149	4
Securigera varia (L.) Lassen	63	12	63	7	231	187	231	6	165	159	165	7	180	167	180	7	62	22	62	7	205	181	205	6
Senecio nemorensis L.	77	54	77	3	184	174	184	2	199	193	199	2	212	208	212	2	31	26	31	2	244	228	244	2
Silene coronaria (L.) Clairv.	55	19	55	6	168	145	168	6	145	117	145	6	160	144	160	5	54	24	54	5	192	179	192	6
Silene dioica (L.) Clairv.	40	11	40	3	184	174	184	2	132	118	132	3	148	131	148	3	118	60	118	3	171	153	171	3
Silene nutans L.	66	61	66	3	190	160	190	3	122	96	122	3	141	131	141	3	18	14	18	2	169	160	169	3
Silene vulgaris (Moench) Garcke	69	55	69	6	189	172	189	5	142	103	142	6	160	137	160	6	79	35	79	5	184	172	184	5
Silphium integrifolium Michx.	93	81	93	3	175	172	175	3	183	180	183	3	210	202	210	3	84	42	84	3	274	263	274	2
Solanum dulcamara L.	99	89	99	3	171	166	171	3	145	131	145	3	164	152	164	3	110	78	110	3	197	180	197	3
Solidago canadensis L.	94	75	94	3	243	236	243	2	214	187	214	3	231	208	231	3	44	21	44	3	251	229	251	2
Solidago virgaurea L.	83	54	83	5	221	154	221	5	197	137	197	5	214	152	214	5	50	21	50	5	229	159	229	5
Stachys officinalis (L.) Trevis.	47	5	47	7	209	69	209	6	152	23	152	8	192	168	192	7	54	0	54	8	232	222	232	3
Tanacetum vulgare L.	38	5	38	7	204	159	204	5	147	23	147	6	207	180	207	5	52	0	52	5	236	228	236	3
Thalictrum minus L.	94	74	94	4	191	165	191	4	143	117	143	4	157	144	157	3	26	7	26	3	206	187	206	3
Thymus serpyllum L.	48	5	48	7	252	200	252	5	167	106	167	7	182	106	182	7	107	14	107	7	226	208	226	6
Trapa natans L.	133	124	133	3	191	152	191	3	174	145	174	3	188	173	188	3	24	12	24	2	208	208	208	1
Trifolium pratense L.	36	5	36	5	175	165	175	4	139	109	139	5	155	130	155	5	94	37	94	5	171	158	171	4
Trillium sessile L.	88	88	88	1	156	144	156	3	96	75	96	3	108	96	108	3	31	28	31	2	170	131	170	2
Trollius europaeus L.	88	68	88	5	182	154	182	5	110	103	110	4	117	104	117	3	30	7	30	3	167	154	167	4
Tulipa sylvestris L.	34	5	34	8	119	76	119	8	107	74	107	8	110	81	110	8	14	0	14	8	170	145	170	8
Tussilago farfara L.	81	5	81	4	207	137	207	6	61	54	61	5	86	69	86	5	46	22	46	5	110	103	110	5
Urtica dioica L.	53	5	53	8	176	82	176	7	121	23	121	9	155	120	155	8	95	7	95	8	189	152	189	7
Veratrum album L.	91	83	91	4	158	139	158	4	162	147	162	4	174	152	174	4	37	14	37	4	233	206	233	4
Veratrum nigrum L.	79	46	79	9	190	145	190	9	184	117	184	7	207	194	207	6	22	7	22	6	240	201	240	5
Vincetoxicum hirundinaria Medik.	103	76	103	8	199	174	199	7	127	76	127	8	148	76	148	7	95	28	95	7	226	187	226	6
Viola odorata L.	36	11	36	5	170	160	170	4	63	23	63	5	84	60	84	5	90	28	90	5	143	73	143	4
Viscaria vulgaris Bernh.	61	11	61	5	162	145	162	4	131	111	131	5	140	118	140	5	31	13	31	5	168	145	168	5

## Sheet: Table_ESM2.5
Table 5 Contributions of the functional traits to the first to fourth principal component analyses axes.
	PC1	PC2	PC3	PC4
Seed mass	0.0186699	-0.861272	-0.470167	0.191845
Specific-lea-area	0.123151	-0.44444	0.876181	0.140049
Vegetative height	0.709472	-0.113794	-0.0465231	-0.693928
Temporal niche	0.693639	0.21848	-0.0953201	0.679739
